# Supplementary material for: The First Selenoanhydride in the Series of Chlorophyll a Derivatives, Its Stability and Photoinduced Cytotoxicity
Source: Molecules. 2021 Dec 1;26(23):7298. doi: 10.3390/molecules26237298 (PMC8659179; doi:10.3390/molecules26237298)
Supplement: Supplementary file 1 [file molecules-26-07298-s001.zip]

Archive with 1 entries (1 files):
- molecules-1465176-supplementary.pdf
